# Supplementary material for: Durvalumab after definitive chemoradiotherapy in locally advanced NSCLC: Data of the German EAP
Source: Data Brief. 2020 Dec 5;34:106556. doi: 10.1016/j.dib.2020.106556 (PMC7750486; doi:10.1016/j.dib.2020.106556)
Supplement: Supplementary file 3 [file mmc3.xlsx]

## Sheet: Primärdaten
NA: not assessed			DOB	Age at diagnosis	Date of diagnosis of LC	last contact/death	OS from diagnosis of LC (months)	Vital status	cause of death	ECOG Start Durv	Size	weight	Smoking status	pack yeras	Autoimmune disease	PET-CT (initial staging)	cMRT (initial staging)	cUICC	cT	cN	cM	Histo	PD-L1 (TPS) %	PD-L1 IO	AB used	RT Modus	RT Dosis (GY)	CT Ind. Cis/Cb	CT Ind. Comb.Partner	Start CT Ind.	Ende CT Ind.	Response CT Ind.	CT (RCT) Cis/Cb	CT sim. comb.partner	Start RT	Ende RT	Start CT (RCT)	End CT (RCT)	response RCT	date of progression or death	PFS from diagnosis of LC	Recurrence	Date recurrence	local only	intrathoracic only	extrathoracic	1°	PLE	PUL
1		0	1941-06-30	76.375	2017-11-15	2019-03-05	15.6667	1	PD	1	171	90	NA	NA	0	1	NA	IIIA	4	0	0	Adeno	NA	0	0	1	66.6						Cb	Vin	2018-03-10	2018-04-20			PR	2019-02-27	15.4	1	2019-02-27	NA	NA	1	0	0	1
2		0	1954-06-30	63.8111	2018-04-22	2020-05-10	24.6	1	PD	NA	184	77.4	NA	NA	0	1	NA	IIIA	x	2	0	Plattenepithel	0	0	0	1	59.4						Cis	Vin	2018-05-22	2018-07-04			CR	2019-08-15	15.7667	1	2019-08-15	NA	NA	1	1	1	1
3		0	1963-06-30	54.5306	2018-01-11	2020-04-08	26.9	0		0	176	76	1	30	0	1	NA	IIIC	4	3	0	NA	20	NA	NA	2	63.8	Cis	Vin	2018-02-01	2018-04-15	PR	Cis	Vin	2018-05-08	2018-07-03	2018-05-08	2018-07-03	PR	2020-04-08	26.9	0		NA	NA	NA
4		1	1954-06-30	63.7194	2018-03-19	2020-01-15	21.8667	1	PD	1	166	98	1	75	0	1	1	IIIA	2	2	0	Adeno	30	NA	2	1	59.4						Cis	Vin	2018-04-18	2018-06-06	2018-04-18	2018-06-06	PR	2019-03-15	11.8667	1	2019-03-15	0	1	0	0	0	1
5		0	1950-06-30	67.625	2018-02-15	2020-08-10	29.8333	0		NA	NA	85	1	50	0	1	1	IIIA	3	2	0	Adeno	90	NA	2	1	66						Cis	Vin	2018-02-15	2018-04-04	2018-02-15	2018-04-04	PR	2020-08-10	29.8333	0		NA	NA	NA
6		0	1952-06-30	65.875	2018-05-15	2020-08-21	27.2	0		0	178	82	1	40	0	1	1	IIIC	4	3	0	Adeno	20	NA	2	1	59.4						Cis	Vin	2018-07-04	2018-08-17	2018-07-04	2018-08-17	PR	2019-01-31	8.53333	1	2019-01-31	NA	NA	1	0	0	0
7		1	1950-06-30	67.5417	2018-01-15	2019-03-30	14.5	1	PD	2	162	50	1	50	0	1	1	IIIB	4	2	0	Plattenepithel	60	NA	2	2	66	Cis	Gem	2018-02-15	2018-04-20	PR	Cis	0	2018-05-25	2018-07-05	2018-05-25	2018-07-05	PR	2018-11-22	10.2333	1	2018-11-22	1	1	0	1	0	0
8		0	1950-06-30	67.9583	2018-06-15	2019-11-06	16.7	0		0	182	113	0	NA	0	1	1	IIIB	4	2	0	Adeno	70	NA	2	1	66						Cis	Vin	2018-07-31	2018-09-17	2018-07-31	2018-09-17	PR	2019-08-15	14	1	2019-08-15	0	1	0	0	0	1
9		0	1973-06-30	44.7917	2018-04-15	2020-08-30	28.5	0		1	182	78	1	29	0	1	NA	IIIC	4	3	0	NOS	0	NA	0	1	60						Cis	Vin	2018-05-31	2018-07-19	2018-05-31	2018-07-19	PR	2020-08-30	28.5	0		NA	NA	NA
10		0	1959-06-30	58.0417	2017-07-15	2020-08-30	37.5	0		0	178	75	1	40	0	1	NA	IIIA	1a	2	0	Adeno	70	NA	0	1	60						Cis	Vin	2017-10-23	2017-12-12	2017-10-23	2017-12-12	PR	2020-08-30	37.5	0		NA	NA	NA
11		1	1966-06-30	51.125	2017-08-15	2020-08-30	36.5	0		NA	NA	NA	1	30	0	1	NA	IIIB	4	2	0	Adeno	70	NA	0	1	NA						Cb	Vin	2018-06-11	2018-07-23	2018-06-11	2018-07-23	PR	2020-08-30	36.5	0		NA	NA	NA
12		0	1940-06-30	77.725	2018-03-21	2020-09-10	29.6333	0		0	176	67	0	0	0	1	1	IIIA	1	2	0	Adeno, TTF1 pos.	100	0	0	1	66.6						Cis	Vin	2018-05-15	2018-07-06			SD	2019-08-15	16.8	1	2019-08-15	NA	NA	2	0	0	1
13		1	1950-06-30	67.875	2018-05-15	2020-07-29	26.4667	0		0	144	49	1	35	0	1	NA	IIIA	3	2	0	Adeno, TTF1 pos.	60	NA	NA	1	66						Cb	Vin	2018-07-04	2018-07-31	2018-07-04	2018-07-31	PR	2020-07-29	26.4667	0		NA	NA	NA
14		1	1964-06-30	53.625	2018-02-15	2020-07-29	29.4667	0		1	170	85	1	60	Psoriasis	1	NA	IIIB	1	3	0	Adeno, TTF1 pos., KRAS Q61H	50	NA	NA	1	66.6						Cis	Vin	2018-03-20	2018-04-17	2018-03-20	2018-04-17		2020-07-29	29.4667	0		NA	NA	NA
15		0	1951-08-23	66.1444	2017-10-15	2020-07-15	33	0		0	180	89	1	50	0	1	1	IIIC	3	3	0	Adeno	80	NA	SP263	2	60						Cis	Vin	2018-12-01	2019-01-15	2018-10-31	2018-12-15	SD	2020-07-15	33	0		NA	NA	NA
16		0	1954-06-16	63.3306	2017-10-15	2020-06-13	31.9333	1	PD	1	171	89	1	50	Sarkoidose	1	1	IIIC	3	3	0	Adeno	100	NA	SP263	1	66						Cis	Vin	2018-01-18	2018-03-14	2018-01-18	2018-02-22	PR	2019-08-15	22	1	2019-08-15	NA	2	0	1	0	1
17		0	1959-12-29	57.8806	2017-11-16	2019-01-19	14.1	1	PD	0	183	90	1	40	0	0	1	IIIB	4	1	0	NOS	100	NA	SP263	1	60						Cis	Vin	2017-12-08	2018-01-23	2017-11-29	2018-01-22	SD	2018-05-18	6.06667	1	2018-05-18	NA	NA	1	0	0	0
18		1	1949-09-30	68.0417	2017-10-15	2020-08-15	34	0		0	154	48	1	48	0	0	1	IIIA	3	2	0	Adeno	30	NA	SP263	0	60	Cb	Vin	2018-03-14	2018-04-03		sequ	sequ	2018-05-22	2018-07-03			SD	2020-08-15	34	0		NA	NA	NA
19		0	1969-08-10	48.1806	2017-10-15	2020-08-15	34	0		0	182	75	1	45	0	1	1	IIIB	4	0	0	Adeno	10	NA	SP263	1	60						Cis	Vin	2018-01-12	2018-02-21	2018-01-05	2018-03-02	SD	2018-10-15	12	1	2018-10-15	NA	NA	1	1	0	0
20		0	1969-02-14	48.7472	2017-11-13	2020-07-15	32.0667	0		0	183	83	1	25	0	1	1	IIIB	2a	3	0	Plattenepithel	15	NA	SP263	1	60						Cis	Vin	2018-12-18	2018-01-31	2017-12-11	2018-01-15	PR	2019-09-10	21.9	1	2019-09-10	1	1	0	1	0	0
21		0	1960-02-14	58.0861	2018-03-15	2019-10-19	19.1333	1	PD	0	190	NA	1	30	0	1	NA	IIIB	4	2	0	Plattenepithel	NA	NA	NA	1	66						Cis	Vin	2018-05-02	2018-06-19	2018-05-02	2018-06-19	PR	2019-01-24	10.3	1	2019-01-24	1	1	0	1	0	0
22		1	1966-06-30	50.8083	2017-04-21	2020-08-28	40.2333	0		1.5	160	74	1	68	0	1	NA	IIIA	p4	p1	0	LCNEC	NA	NA	NA	2	60	Cis	Doce	2017-05-31	2017-08-04	CR	Cis	Vin	2017-12-20	2018-02-01	2017-12-20	2018-01-26	PR	2020-08-28	40.2333	0		NA	NA	NA
23		1	1972-01-01	45.9167	2017-12-01	2020-08-20	32.6333	0		0	157	68	1	40	0	1	1	IIIB	2b	3	0	Adeno	90	NA	0	1	66						Cis	Eto	2017-12-30	2018-04-01	2017-12-30	2018-04-01	PR	2020-08-20	32.6333	0		NA	NA	NA
24		0	1951-09-29	66.5889	2018-05-01	2020-09-01	28	0		1	185	100	1	100	0	1	1	IIIB	2a	3	0	Adeno	90	NA	0	1	66						Cis	Eto	2018-05-28	2018-08-20	2018-05-28	2018-08-20	SD	2020-03-09	22.2667	1	2020-03-09	NA	2	0	1	0	1
25		1	1939-06-30	78.8806	2018-05-17	2018-12-15	6.93333	1	PD	2	170	60	1	NA	NA	1	0	IIIC	3	3	0	NA	30	NA	NA	1	NA						Cb	0	2018-06-11	2018-08-02	2018-06-11	2018-08-02	PR	2018-11-09	5.73333	1	2018-11-09	NA	NA	1	0	1	0
26		0	1944-09-12	73.1139	2017-10-23	2020-06-02	31.3	0		1	166	93	1	50	0	1	NA	IIIA	2b	2	0	Plattenepithel	NA	NA	NA	0	59.4	Cis	Gem	2017-12-11	2018-02-15	PR	sequ	sequ	2018-02-25	2018-04-15				2020-06-02	31.3	0		NA	NA	NA
27		1	1965-04-29	52.675	2018-01-02	2020-08-31	31.9667	0		0	171	78	1	20	0	1	1	IIIB	1	3	0	Adeno EGFR exon21	0	NA	1	2	50.4	Cis	Pac	2018-01-24	2018-07-22	PR	Cis	Vin	2018-03-06	2018-04-06			SD	2020-08-31	31.9667	0		NA	NA	NA
28		0	1956-06-30	61.0306	2017-07-11	2018-07-01	11.6667	1	PD	0	174	64.5	1	50	0	1	1	IIIB	4	2	0	AdenoG3	5	NA	1	2	66	Cis	Pac	2017-07-31	2017-09-11	PR	Cis	Vin	2017-09-21	2017-11-14			SD	2018-01-26	6.5	1	2018-01-26	NA	NA	2	0	0	1
29		0	1946-06-30	71.05	2017-07-18	2018-01-13	5.83333	1	o: kardial	2	179	60	1	13	0	1	1	IIIA	4	1	0	Plattenepithel	70	NA	1	2	66	Cb	Pac	2017-07-27	2017-08-18	PR	Cis	Vin	2017-09-07	2017-10-26			SD	2018-01-13	5.83333	0		NA	NA	NA
30		1	1953-11-22	63.9778	2017-11-14	2020-06-09	30.8333	0		1	168	92	1	30	0	0	1	IIIC	4	3	0	Plattenepithel	0	NA	1	1	58						Cb	Vin	2017-11-27	2017-12-11			PR	2020-06-09	30.8333	0		NA	NA	NA
31		0	1969-06-30	47.9361	2017-06-07	2018-09-28	15.7	1	PD	0	184	68	1	20	0	1	1	IIIC	4	3	0	Plattenepithel	20	NA	1	2	70	Cis	Pac	2017-06-20	2017-09-18	SD	Cis	Vin	2017-01-16	2017-10-27	2017-01-16	2017-10-27	SD	2018-04-09	10.0667	1	2018-04-09	0	1	0	0	0	1
32		0	1944-06-30	73.1333	2017-08-18	2018-03-01	6.43333	1	o: irAE Pneumonitis	1	176	94	1	NA	0	1	1	IIIA	3	2	0	Plattenepithel	NA	NA	NA	2	60	Cis	Pac	2017-09-03	2017-10-19	PR	Cis	Vin	2017-11-08	2017-12-06			PR	2018-03-01	6.43333	0		NA	NA	NA
33		0	1956-11-12	61.45	2018-04-24	2019-11-30	19.2	1	PD	1	188	66	1	70	0	1	1	IIIA	4	0	0	Adeno TTF1 pos	0	NA	1	2	66	Cis	Pac	2018-05-08	2018-06-26	PR	Cis	Vin	2018-07-19	2018-08-16			SD	2019-04-09	11.5	1	2019-04-09	NA	NA	1	0	0	1
34		1	1951-08-26	66.7083	2018-05-11	2019-11-01	17.6667	1	PD	0	158	75	1	35	0	1	0	IIIA	3	2	0	Plattenepithel	2	NA	Q21	2	66.6	Cis	Vin	2018-06-07	2018-06-28	PR	Cis	Vin	2019-07-05	2019-07-19			PR	2019-06-14	13.1	1	2019-06-14	NA	NA	1	0	0	1
35		0	1951-12-04	66.3556	2018-04-12	2020-07-07	26.8333	0		1	NA	NA	1	50	0	1	1	IIIC	4	3	0	Plattenepithel	60	NA	1	2	50	Cis	Pac	2018-02-26	2018-06-14	PR	Cis	Vin	2018-06-12	2018-07-12			PR	2020-07-07	26.8333	0		NA	NA	NA
36		0	1947-06-30	70.1056	2017-08-08	2018-11-11	15.1	1	o: kardial	0	183	103	1	50	0	1	1	IIIB	4	2	0	Plattenepithel	30	NA	1	2	60	Cis	Pac	2017-09-18	2017-11-07	PR	Cis	Vin	2017-11-01	2017-12-19			SD	2018-11-11	15.1	0		NA	NA	NA
37		1	1971-05-23	46.575	2017-12-20	2020-06-20	30	0		1	165	55	1	8	0	1	0	IIIB	1	3	0	Adeno BRAF V600E+	60	NA	1	2	64.8	Cis	Vin	2018-01-18	2018-01-25	PR	Cis	Vin	2018-02-15	2018-04-05			PR	2018-08-14	7.8	1	2018-08-14	NA	NA	1	0	0	0
38		0	1959-07-22	58.5111	2018-01-26	2020-08-18	30.7333	0		1	186	67	1	20	0	1	1	IIIC	4	3	0	Adeno TTF1 pos	0	NA	1	2	66	Cis	Pac	2018-02-14	2018-04-04	PR	Cis	Vin	2018-04-17	2018-05-24			PR	2020-08-18	30.7333	0		NA	NA	NA
39		0	1966-07-13	51.5361	2018-01-26	2019-05-27	16.0333	1	PD	0	174	82	1	35	0	1	1	IIIC	4	3	0	LCNEC	0	NA	DAKO 22c3	2	66	Cis	Eto	2018-03-05	2018-05-25	PR	Cis	Eto	2018-06-10	2018-07-20	2018-06-10	2018-07-20	PR	2019-02-08	12.4	1	2019-02-08	NA	NA	1	0	1	0
40		0	1958-06-30	59.6806	2018-03-05	2020-08-15	29.3333	0		1	176	79	1	15	0	1	0	IIIC	4	3	0	Plattenepithel	5	0	0	2	65	Cis	Pac	2018-03-16	2018-05-27	PR	Cis	Vin	2018-07-03	2018-08-20			SD	2020-08-15	29.3333	0		NA	NA	NA
41		0	1953-06-30	64.8167	2018-04-24	2020-08-28	28.1333	0		0	170	90	1	25	0	1	1	IIIC	3	3	0	Adeno TTF1 neg	2	NA	0	1	66						Cis	Vin	2018-05-24	2018-07-06	2018-05-24	2018-07-06	PR	2019-05-10	12.5333	1	2019-05-10	NA	NA	1	1	0	0
42		0	1953-06-30	64.6917	2018-03-09	2020-01-03	21.8	1	PD	1	178	91	1	38	atopische Dermatitis	1	1	IIIA	3	1	0	Adeno TTF1 pos	40	50	0	2	66	Cb	Pac	2018-04-15	2018-06-15	SD	Cis	Vin	2018-07-03	2018-08-15	2018-07-03	2018-08-15	PR	2018-11-09	8	1	2018-11-09	0	1	0	0	0	1
43		0	1942-06-30	74.4139	2016-11-29	2020-07-13	43.4667	0		2	164	64	1	50	0	1	1	IIIC	4	3	0	Plattenepithel	5	NA	0	0	66	Cb	nabPac	2016-12-15	2017-05-15	PR	sequ	sequ	2017-06-21	2017-08-11				2020-07-13	43.4667	0		NA	NA	NA
44		0	1951-06-30	66.5889	2018-02-02	2020-07-31	29.9667	0		NA	170	65	1	NA	0	1	1	IIIA	3	2	0	Plattenepithel	30	NA	QR1	1	66						Cis	Vin	2018-03-05	2018-05-23	2018-03-05	2018-05-23	PR	2020-07-31	29.9667	0		NA	NA	NA
45	Wolfgang	0	1947-08-22	70.025	2017-09-01	2019-09-01	24	1	o: irAE Capillary leak	1	NA	NA	1	55	Psoriasis	1	1	IIIB	2	3	0	Adeno TTF1 pos	NA	NA	0	1	59.4						Cis	Vin	2017-09-12	2017-10-27	2017-09-13	2017-11-20	PR	2019-09-01	24	0		NA	NA	NA
46		0	1944-08-02	73.2139	2017-10-19	2018-08-08	9.63333	1	PD	1	178	72	1	52	ILD	1	1	IVA oligo	4	3	1b	NOS	NA	NA	0	2	59.4	Cis	Gem	2017-11-08	2018-11-14	NA	Cis	Vin	2017-11-27	2018-01-12	2017-11-29	2018-01-10	PR	2018-04-17	5.93333	1	2018-04-17	NA	NA	3	0	0	0
47	Josef	0	1936-02-09	81.5778	2017-09-07	2018-09-03	11.8667	1	PD	1	NA	76	1	20	0	1	1	IIIC	4	3	0	Plattenepithel	0	NA	0	1	59.4						Cb	nabPac	2017-10-04	2017-11-22	2017-10-04	2017-12-06	PR	2018-03-02	5.83333	1	2018-03-02	NA	2	0	1	1	0
48	Helgard	1	1940-11-12	77.0861	2017-12-13	2019-03-13	15	1	PD	1	163	51	0	0	0	1	1	IVA oligo	2b	1	1b	Plattenepithel	45	NA	0	2	59.4	Cis	Gem+Necitumumab	2018-01-05	2018-01-11	NA	Cis	Vin	2018-01-23	2018-03-21	2018-01-05	2018-03-21	PR	2018-07-06	6.76667	1	2018-07-06	NA	NA	2	0	0	0
49	Vitali	0	1957-06-26	60.4222	2017-11-28	2019-11-26	23.9333	1	o: ILD	1	160	68	1	55	0	1	1	IIIB	x	3	0	Plattenepithel	0	NA	0	1	59.4						Cis	Vin	2017-12-05	2018-01-29	2017-12-06		PR	2019-11-26	23.9333	0		NA	NA	NA
50		0	1957-04-13	60.6111	2017-11-23	2020-08-28	33.1667	0		0	189	103	1	41	0	1	1	IIIC	4	3	0	Plattenepithel	60	NA	0	1	59.4						Cb	Vin	2018-02-20	2018-03-28	2018-02-21	2018-03-21	SD	2020-08-28	33.1667	0		NA	NA	NA
51		0	1951-07-12	66.4028	2017-12-07	2020-08-28	32.7	0		0	172	62	1	45	0	1	1	IIIB	2b	3	0	AdenoG2	5	NA	0	1	59.4						Cis	Vin	2018-02-20		2018-02-21	2018-05-09	PR	2020-08-28	32.7	0		NA	NA	NA
52	Vesna	1	1956-05-01	61.6889	2018-01-09	2020-08-28	31.6333	0		0	164	94	1	40	0	1	1	IVB	2a	2	1c	Adeno	0	NA	0	2	59.4	Cis	Pem	2018-01-18	2018-01-18	NA	Cis	Pem	2018-02-06	2018-03-23	2018-01-17		PR	2020-04-22	27.4333	1	2020-04-22	NA	NA	1	0	0	0
53	Viktor	0	1960-02-07	57.7944	2017-11-23	2020-08-28	33.1667	0		1	NA	75	1	40	0	1	1	IVA oligo	x	3	0	Plattenepithel	40	NA	0	2	27	Cis	Gem+Necitumumab	2017-12-12	2018-02-28	SD	Cis	Vin	2018-03-15	2018-04-04	2018-03-14	2018-03-21	PR	2018-08-20	8.9	1	2018-08-20	1	1	0	1	0	0
54	Helmut	0	1953-01-07	65.0528	2018-01-26	2019-12-06	22.3333	1	o: COPD	1	NA	52	1	80	0	1	1	IVA oligo	4	3	1b	Adeno TTF1 pos	70	NA	0	2	59.4	Cis	Pemetr	2018-02-07	2018-02-07	NA	Cis	Pem	2018-02-27	2018-04-26	2018-03-07	2018-04-04	PR	2019-06-24	16.9333	1	2019-06-24	1	1	0	1	0	0
55		1	1956-09-30	61.625	2018-05-15	2020-09-04	27.6333	0		1	159	77	1	25	0	1	1	IIIA	1c	2	0	Adeno	95	25	NA	1	66						Cis	0	2018-07-05	2018-08-25	2018-07-05	2018-08-25	PR	2018-11-27	6.4	1	2018-11-27	NA	NA	1	0	0	0
56		1	1953-06-30	64.7083	2018-03-15	2020-01-16	22.0333	0		1	NA	NA	1	30	0	1	1	IIIA	3	2	0	Adeno	NA	NA	NA	1	66						Cis	Vin	2018-04-15	2018-06-15	2018-04-15	2018-06-15	PR	2020-01-16	22.0333	0		NA	NA	NA
57		1	1956-06-30	61.375	2017-11-15	2020-06-15	31	0		0	160	50	1	30	0	1	NA	IIIB	4	2	0	Adeno	70	0	0	1	59.4						Cis	Vin	2017-12-15	2018-02-15			PR	2020-06-15	31	0		NA	NA	NA
58		1	1947-09-17	70.4111	2018-02-15	2020-09-02	30.5667	0		0	NA	NA	1	40	0	1	1	IVA	x	x	1a	Adeno	3.5	NA	NA	1	66						Cis	Vin	2018-03-15	2018-03-15			PR	2020-09-02	30.5667	0		NA	NA	NA
59		0	1968-08-13	49.2278	2017-11-05	2018-11-02	11.9	1	PD	1	NA	NA	1	NA	0	1	1	IIIB	4	2	0	Plattenepithel	0	NA	NA	1	65						Cis	Vin		2018-01-15			PR	2018-07-15	8.33333	1	2018-07-15	NA	NA	2	0	0	0
60		1	1984-06-30	33.5417	2018-01-15	2019-07-27	18.4	1	PD	0	157	77.5	1	18	0	0	NA	IIIC	3	3	0	Adeno	0	NA	0	1	59.4						Cis	Pac	2018-02-15	2018-04-15	2018-02-15	2018-04-15	PR	2018-09-21	8.2	1	2018-09-21	NA	NA	1	0	0	0
61		1	1944-04-15	74.0639	2018-05-08	2020-06-24	25.5333	0		1	NA	60	1	30	0	0	1	IIIC	4	3	0	Plattenepithel	0	0	0	2	53.5	Cis	Pac	2018-05-17	2018-05-19	PD	Cis	Vin	2018-06-06	2018-07-04			PR	2020-06-24	25.5333	0		NA	NA	NA
62		0	1960-01-25	58.1361	2018-03-14	2020-06-24	27.3333	0		NA	NA	NA	1	40	Uveitis	0	1	IIIB	4	2	0	Plattenepithel	0	0	0	2	55.5	Cis	Pac	2018-03-21	2018-05-02	PR	Cis	Vin	2018-05-28	2018-06-27			PR	2020-06-24	27.3333	0		NA	NA	NA
63		0	1958-06-30	58.9583	2017-06-15	2018-09-27	15.4	1	PD	1	169	75	1	NA	0	1	1	IIIB	4	2	0	Plattenepithel	NA	NA	NA	2	59.4	Cb	Pac	2017-06-15	2017-07-15	PR	Cb	Pac	2017-08-10	2017-09-29	2017-08-10	2017-09-29	PR	2018-06-21	12.2	1	2018-06-21	NA	NA	1	0	0	0
64		0	1958-06-30	59.125	2017-08-15	2019-07-27	23.4	1	PD	1	179	70	1	NA	0	1	1	IIIB	4	2	0	Adeno	NA	NA	NA	1	63						Cis	Pem	2017-09-01	2017-10-26	2017-09-01	2017-10-26	PR	2018-04-16	8.03333	1	2018-04-16	1	1	0	1	0	0
65		0	1959-06-30	58.625	2018-02-15	2020-08-30	30.5	0		1	182	80	1	30	0	1	1	IIIA	4	0	0	Adeno	1	5	1	1	63						Cis	Eto	2018-02-15	2018-04-15	2018-02-15	2018-04-15	PR	2020-08-30	30.5	0		NA	NA	NA
66		1	1961-06-30	56.4583	2017-12-15	2019-12-27	24.4	1	PD	1	156	50	1	NA	0	1	1	IIIB	4	2	0	Adeno	2	10	1	2	54	Cis	Pac	2017-12-15	2018-02-15	PR	Cis	Vin	2018-03-15	2018-05-08	2018-03-15	2018-05-08	PR	2018-08-02	7.56667	1	2018-08-02	NA	NA	1	0	0	0
67		0	1949-06-30	68.7083	2018-03-15	2019-07-14	15.9667	1	o: Sepsis	1	175	95	1	50	0	1	1	IIIA	4	0	0	Plattenepithel	5	30	1	2	61.2	Cb	Pac	2018-04-10	2018-05-20	SD	Cb	Pac	2018-06-10	2018-07-25	2018-06-10	2018-07-25	SD	2019-07-14	15.9667	0		NA	NA	NA
68		0	1963-06-30	54.7083	2018-03-15	2020-08-30	29.5	0		0	173	90	1	20	0	1	1	IIIC	4	3	0	Adeno	60	10	1	2	60	Cis	Pac	2018-05-15	2018-07-01	PR	Cis	Vin	2018-07-10	2018-08-10	2018-07-10	2018-08-10	PR	2020-08-30	29.5	0		NA	NA	NA
69		0	1958-10-20	59.5083	2018-04-23	2020-09-01	28.2667	0		0	NA	NA	1	30	0	0	1	IIIB	4	2	0	Plattenepithel	0	NA	NA	2	65	Cis	Vin	2018-05-01	2018-05-08	NA	Cis	Vin	2018-05-23	2018-07-20	2018-05-25	2018-07-13	PR	2020-03-15	22.7333	1	2020-03-15	NA	NA	1	0	0	0
70		0	1957-03-28	61.2139	2018-06-15	2020-08-16	26.0333	0		0	178	NA	1	50	0	0	1	IIIB	4	2	0	Plattenepithel	0	NA	NA	2	65	Cis	Vin	2018-06-15	2018-06-22	NA	Cis	Vin	2018-07-05	2018-07-25	2018-07-05	2018-07-25	PR	2020-08-16	26.0333	0		NA	NA	NA
71		0	1961-06-18	56.8861	2018-05-07	2020-08-16	27.3	0		0	NA	NA	1	50	0	0	1	IIIB	4	2	0	Plattenepithel	50	NA	NA	1	65						Cis	Vin	2018-06-05	2018-08-06	2018-06-05	2018-08-06	PR	2020-08-16	27.3	0		NA	NA	NA
72		0	1963-11-02	54.1889	2018-01-10	2020-07-16	30.2	0		1	NA	NA	NA		0	0	1	IIIA	1b	2	0	AdenoG3	NA	NA	NA	0	60	Cis	Vin	2018-02-10	2018-04-20		sequ	sequ	2018-06-01	2018-06-30			PR	2020-07-16	30.2	0		NA	NA	NA
73		1	1959-09-04	58.575	2018-04-01	2019-08-06	16.1667	0		0	NA	NA	1	40	Kälteagglutinine	0	1	IIIC	4	3	0	Plattenepithel	40	NA	NA	1	64						Cis	Vin	2018-04-20	2018-06-10	2018-04-20	2018-06-10	PR	2019-01-24	9.76667	1	2019-01-24	1	1	0	1	0	0
74		1	1966-06-30	51.825	2018-04-27	2019-08-11	15.4667	1	PD	1	164	114	1	30	0	1	1	IIIB	4	2	0	Plattenepithel	5	NA	NA	1	66.4						Cis	Vin	2018-05-28	2018-07-02	2018-05-28	2018-07-02	PR	2019-01-21	8.8	1	2019-01-21	NA	3	0	1	1	1
75		1	1970-04-05	47.5361	2017-10-18	2020-09-04	34.5333	0		0	170	54	1	20	0	1	1	IVB	3	3	1b	AdenoG3	80	NA	1	1	54						Cis	Pem	2017-12-22		2017-12-22		CR	2020-09-04	34.5333	0		NA	NA	NA
76		1	1959-07-27	58.25	2017-10-27	2020-09-03	34.2	0		0	161	70	1	7.5	0	1	NA	IIIB	2b	3	0	Adeno, EGFR+	0	0	0	1	66						Cis	0	2017-12-05	2018-01-17			PR	2018-11-12	12.5	1	2018-11-12	0	1	0	0	0	1
77		1	1969-01-01	49.2556	2018-04-03	2020-07-16	27.4333	0		0	168	76	1	7.5	0	1	NA	IIIA	rx	r2	0	Adeno TTF1 pos	3	NA	2	1	70						Cis	Vin	2018-05-03	2018-06-25	2018-05-03	2018-06-25	PR	2020-07-16	27.4333	0		NA	NA	NA
78		0	1954-06-11	63.7778	2018-03-21	2018-08-24	5.1	1	o: LAE	1	NA	NA	NA	NA	0	0	1	IIIB	4	2	0	Plattenepithel	80	NA	NA	1	66						Cb	Vin	2018-03-27	2018-05-11	2018-04-03	2018-05-07	PR	2018-07-31	4.33333	1	2018-07-31	NA	NA	3	1	0	0
79		1	1955-06-30	62.7306	2018-03-23	2020-08-26	29.1	1	PD	NA	166	86	1	40	0	1	NA	IIIB	4	2	0	Adeno	30	NA	0	2	65.8	Cis	Pac	2018-04-10	2018-05-20		Cis	Vin						2019-02-15	10.7333	1	2019-02-15	NA	NA	1	0	0	0
80		1	1949-06-30	68.375	2017-11-15	2020-09-01	33.5333	0		1	156	61	1	NA	Psoriasis	1	NA	IIIA	4	0	0	Plattenepithel	1.5	NA	NA	1	66						Cb	Pac	2018-01-24	2018-03-29	2018-01-22		PR	2020-09-01	33.5333	0		NA	NA	NA
81		0	1961-06-30	56.2917	2017-10-15	2020-09-01	34.5333	0		1	178	84	1	60	0	1	NA	IIIB	4	2	0	Adeno	50	NA	NA	2	59.4	Cis	Vin	2017-10-15	2017-12-15	PR	Cb	Pem	2018-01-23	2018-03-09	2018-01-15	2018-02-28	PR	2020-09-01	34.5333	0		NA	NA	NA
82		0	1950-06-30	67.7083	2018-03-15	2018-09-24	6.3	1	o: DD Pneumonitis, SCD	2	165	100	1	30	0	1	NA	IIIB	4	2	0	Plattenepithel	0	0	0	1	66.6						Cis	Vin	2018-03-23	2018-05-18			SD	2018-09-24	6.3	0		NA	NA	NA
83		0	1950-06-30	67.625	2018-02-15	2019-02-16	12.0333	1	PD	NA	178	61	1	20	0	0	NA	IIIB	4	0	0	Plattenepithel	0	40	NA	1	59.4						Cb	Pac	2018-02-20	2018-05-16	2018-02-20	2018-05-16	PR	2018-10-17	8.06667	1	2018-10-17	0	1	0	0	1	0
84		0	1937-10-22	80.4417	2018-04-01	2019-09-03	17.0667	1	PD	1	NA	NA	1	20	0	1	1	IIIB	4	2	0	Plattenepithel	30	NA	0	1	61.6						Cb	Pac	2018-05-29	2018-07-06	2018-05-29	2018-07-06	PR	2018-11-19	7.6	1	2018-11-19	NA	NA	1	0	0	0
85		0	1960-06-30	57.8417	2018-05-03	2020-09-01	27.9333	0		1	197	90	1	NA	0	1	NA	IIIB	2b	3	0	Adeno	49	0	0	1	70.2						Cis	Vin	2018-06-04	2018-08-01			CR	2020-09-01	27.9333	0		NA	NA	NA
86		1	1960-06-30	57.7917	2018-04-15	2020-07-31	27.5333	0		1	160	105	1	50	0	1	NA	IIIB	4	2	0	Plattenepithel	0	NA	0	1	66						Cis	Vin	2018-05-15	2018-07-15	2018-05-15	2018-07-15	PR	2020-07-31	27.5333	0		NA	NA	NA
87		1	1959-06-30	58.6917	2018-03-09	2020-08-31	29.7333	0		1	168	69	1	25	0	0	0	IIIB	2b	3	0	Adeno TTF1 pos	40	NA	NA	1	66						Cis	Vin	2018-04-03	2018-05-18	2018-04-06	2018-05-17	PR	2019-06-30	15.7	1	2019-06-30	NA	2	0	1	1	0
88		0	1960-06-30	57.6361	2018-02-19	2020-09-03	30.4667	0		0	178	74	1	60	0	1	0	IIIC	4	3	0	Adeno TTF1 pos	0	NA	28-8Ventana	1	66						Cis	Pac	2018-03-14	2018-05-02	2018-03-13	2018-04-20	PR	2018-12-23	10.1333	1	2018-12-23	0	1	0	0	0	1
89		1	1948-06-30	69.6917	2018-03-09	2020-04-19	25.3333	1	PD	1	10	73.5	1	50	0	1	0	IIIB	4	1	0	NA	15	pos.	28-8Ventana	1	66						Cb	Pac	2018-04-03	2018-05-18	2018-04-04	2018-05-09	PR	2019-01-31	10.7333	1	2019-01-31	1	1	0	1	0	0
90		0	1960-06-30	57.8222	2018-04-26	2020-05-13	24.5667	0		0	173	94	1	70	0	0	0	IIIB	4	2	0	NA	0	pos.	28-8Ventana	1	66.4						Cis	Vin	2018-05-16	2018-07-06	2018-05-07	2018-07-03	PR	2020-05-13	24.5667	0		NA	NA	NA
91		1	1956-06-30	61.0917	2017-08-03	2020-08-29	36.8667	0		0	168	68	1	35	0	1	NA	IIIB	2a	3	0	Adeno TTF1 pos	70	0	0	1	50						Cis	Vin	2017-09-12	2017-10-17			PR	2020-08-29	36.8667	0		NA	NA	NA
92		0	1950-05-25	67.7861	2018-03-08	2020-08-28	29.6667	0		1	178	82	1	30	Psoriasis	1	1	IIIB	1c	3	0	Adeno	90	1	22e3	1	66						Cb	Vin	2018-04-11	2018-05-26	2018-04-11	2018-05-26	PR	2020-08-28	29.6667	0		NA	NA	NA
93		0	1960-07-09	57.6833	2018-03-15	2020-08-28	29.4333	0		1	100	176	1	40	0	1	1	IIIB	4	2	0	Plattenepithel	50	NA	0	1	66						Cis	Vin	2018-04-17	2018-06-21	2018-04-17	2018-06-21	PR	2020-07-20	28.1667	1	2020-07-20	1	1	NA	1	0	0
94		0	1969-06-30	48.4	2017-11-24	2020-06-23	30.9667	0		NA	193	69	1	120	0	1	1	IIIB	1a	3	0	Adeno	50	NA	0	1	59.4						Cis	Vin	2017-12-15		2017-12-15	2018-03-30	PR	2020-06-23	30.9667	0		NA	NA	NA
95		1	1953-06-30	64.2	2017-09-12	2020-07-27	34.5	0		NA	163	58	1	40	0	1	1	IIIC	3	3	0	Plattenepithel	0	NA	0	2	63						Cis	Vin	NA	NA	2018-01-15	2018-05-01	PR	2020-07-27	34.5	0		NA	NA	NA
96		0	1953-06-30	64.5417	2018-01-15	2019-04-19	15.1333	1	PD	NA	174	68	1	60	0	1	1	IIIC	4	3	0	Plattenepithel	25	NA	0	2	59.4	Cis	Vin				Cis	Vin	NA	NA			SD	2019-01-03	11.6	1	2019-01-03	1	1	0	1	0	0
97		1	1944-06-30	73.5139	2018-01-05	2020-08-03	30.9333	0		NA	168	60	0	0	0	0	0	IIIB	4	2	0	Adeno	0	0	0	1	54						Cb	Pac	2018-01-16	2018-05-11			PR	2020-08-03	30.9333	0		NA	NA	NA
98		1	1966-06-30	51.4583	2017-12-15	2020-08-15	32	0		0	170	63	1	20	0	1	NA	IIIB	1c	3	0	Adeno	0	NA	1	1	66						Cis	Pem			2017-12-20	2018-04-12	CR	2019-11-15	23	1	2019-11-15	NA	2	0	1	0	1
99		0	1953-01-29	64.8167	2017-11-23	2019-02-25	15.0667	1	o: Pneumonitis	1	178	79	1	55	0	NA	NA	IIIB	4	2	0	Plattenepithel	NA	NA	NA	1	46						Cis	Vin	2017-12-15		2017-12-15		NA	2019-02-25	15.0667	0		NA	NA	NA
100		0	1943-05-06	74.525	2017-11-15	2018-06-19	7.13333	1	PD	1	175	80	1	NA	0	NA	NA	IIIB	4	1	0	Plattenepithel	0	NA	NA	1	NA						Cis	Vin	2017-11-27	2018-01-18				2018-05-14	5.96667	1	2018-05-14	NA	NA	3	1	0	1
101		0	1951-06-30	66.4583	2017-12-15	2020-09-01	32.5333	0		1	174	97	1	100	0	1	1	IIIA	3	2	0	Plattenepithel	40	NA	EIL3N	1	66.6						Cis	Vin	2018-01-22	2018-03-13	2018-01-22	2018-03-13	SD	2020-09-01	32.5333	0		NA	NA	NA
102		1	1948-12-30	69.05	2018-01-18	2020-06-17	28.9667	0		NA	163	73	1	54	0	1	NA	IIIA	4	0	0	Adeno	NA	NA	NA	2	66	Cb	Pemetr	2018-01-25	2018-03-13	SD	Cb	0	2018-04-24	2018-06-19	2018-04-24	2018-06-19	PR	2020-06-17	28.9667	0		NA	NA	NA
103		0	1955-09-01	62.5361	2018-03-14	2020-02-16	23.0667	1	PD	NA	176	70	1	40	0	1	NA	IIIC	4	3	0	Plattenepithel	0	NA	0	2	64	Cis	Vin				Cis	Vin	NA		NA		NA	2018-09-30	6.53333	1	2018-09-30	0	1	0	0	0	1
104		1	1951-06-30	66.9583	2018-06-15	2020-07-02	24.5667	0		0	NA	NA	1	20	0	1	1	IIIB	4	2	0	Adeno	0	NA	NA	1	NA						Cis	Vin	2018-07-12		2018-07-16		SD	2019-05-09	10.8	1	2019-05-09	0	1	0	0	0	1
105		0	1950-06-30	67.7083	2018-03-15	2020-06-29	27.4667	0		1	NA	NA	1	60	0	1	1	IIIC	3	3	0	LCNEC	25	NA	NA	1	NA						Cis	Vin	2018-03-22	2018-05-10	2018-03-22	2018-05-10	PR	2020-06-29	27.4667	0		NA	NA	NA
106		0	1946-06-30	71.5417	2018-01-15	2020-08-25	31.3333	0		1	NA	NA	1	40	0	1	1	IIIC	3	3	0	Plattenepithel	0	NA	NA	1	NA						Cis	Vin	2018-02-19		2018-02-20			2019-02-18	13.1	1	2019-02-18	NA	3	0	1	1	1
107		0	1963-06-30	54.9306	2018-06-05	2020-07-20	25.5	0		0	NA	81.9	1	40	0	1	1	IIIB	4	2	0	Adeno	100	NA	NA	1	NA						Cis	Vin	2018-06-15	2018-08-10	2018-06-15	2018-08-10	PR	2020-07-20	25.5	0		NA	NA	NA
108		0	1948-06-30	69.0417	2017-07-15	2020-08-04	36.6333	0		0	NA	NA	1	NA	0	0	NA	IIIC	4	3	0	Plattenepithel	0	NA	NA	2	NA	Cb	Vin	2017-08-15	2017-09-15	PR	Cis	Vin	2017-10-15	2017-12-15	2017-10-15	2017-12-15	PR	2020-08-04	36.6333	0		NA	NA	NA
109		0	1951-06-30	66.2083	2017-09-15	2020-02-13	28.9333	0		1	NA	NA	1	40	0	1	1	IIIA	3	2	0	Adeno	NA	NA	NA	1	NA						Cis	0	2017-11-22	2018-01-15	2017-11-22	2018-01-15	PR	2020-02-13	28.9333	0		NA	NA	NA
110		0	1944-06-30	73.3611	2017-11-10	2018-05-09	5.96667	1	PD	0	NA	NA	1	25	0	1	1	IIIA	3	2	0	Adenosquamös	NA	NA	NA	1	NA						Cis	Vin	2017-11-15	2018-01-15	2017-11-15	2018-01-15	NA	2018-04-09	4.96667	1	2018-04-09	NA	NA	1	0	1	0
111		1	1956-06-30	62.0417	2018-07-15	2020-08-01	24.5333	0		0	NA	NA	1	15	0	1	1	IIIB	2a	3	0	Adeno,BRAF V600E+	100	NA	NA	1	NA						Cis	Vin	2018-07-15	2018-09-15	2018-07-15	2018-09-15	SD	2020-08-01	24.5333	0		NA	NA	NA
112		0	1941-06-30	76.3611	2017-11-10	2020-08-25	33.5	0		0	NA	NA	1	30	0	1	1	IIIA	2a	2	0	Adeno	0	NA	NA	1	NA						Cis	Vin	2017-11-15	2018-01-15	2017-11-15	2018-01-15	SD	2019-07-15	20.1667	1	2019-07-15	0	1	0	0	0	1
113		1	1961-01-28	56.9639	2018-01-15	2020-09-01	31.5333	0		0	NA	NA	1	30	0	1	NA	IIIC	4	3	0	Plattenepithel	70	NA	0	1	58						Cis	Vin	2018-01-15	2018-03-10	2018-01-15	2018-03-10	SD	2018-07-01	5.53333	1	2018-07-01	1	1	0	1	0	0
114		0	1956-08-11	61.6778	2018-04-15	2020-09-01	28.5333	0		0	NA	NA	1	50	0	1	NA	IIIC	2b	3	0	Adeno	0	NA	0	1	60						Cis	Vin	2018-04-15	2018-06-15	2018-04-15	2018-06-15	SD	2020-09-01	28.5333	0		NA	NA	NA
115		0	1950-10-15	67.0833	2017-11-15	2020-09-01	33.5333	0		0	NA	NA	NA	NA	0	0	NA	IIIA	4	x	0	Plattenepithel	5	NA	0	1	NA						Cb	Vin	2017-12-10	2018-02-10	2017-12-10	2018-02-10	SD	2020-09-01	33.5333	0		NA	NA	NA
116		1	1945-06-30	72.5861	2018-02-01	2020-08-03	30.0667	0		0	158	47	1	50	0	1	1	IIIC	3	3	0	Adeno	80	NA	NA	1	66						Cis	Vin	2018-02-15	2018-04-15	2018-02-15		PR	2020-08-03	30.0667	0		NA	NA	NA
117		1	1950-06-30	67.5417	2018-01-15	2020-09-01	31.5333	0		1	150	52	1	20	0	1	1	IIIA	4	0	0	Adeno EGFR del 19	60	NA	1	1	66.6						Cis	Vin	2018-02-14	2018-04-23	2018-02-14	2018-04-23	PR	2019-03-14	13.9667	1	2019-03-14	0	1	0	0	0	1
118		1	1966-06-30	51.2083	2017-09-15	2020-06-23	33.2667	0		0	164	57	1	35	0	1	1	IIIB	4	2	0	Adeno	20	NA	0	1	66.8						Cis	Vin	2017-10-10	30.17.17	2017-10-10	30.17.17	PR	2020-06-18	33.1	0		NA	NA	NA
119		0	1947-06-30	70.0556	2017-07-20	2020-06-18	34.9333	0		0	180	124	0	NA	0	1	1	IIIA	2b	2	0	Plattenepithel	30	NA	0	1	70						Cis	Vin	2017-08-28	2017-10-26	2017-08-28	2017-10-26	PR	2020-06-23	35.1	0		NA	NA	NA
120		0	1958-06-30	58.9889	2017-06-26	2020-06-23	35.9	1	o: kardial	0	176	80	1	80	0	1	1	IIIB	4	2	0	Plattenepithel	1	pos.	28-8	2	66.6	Cis	nabPac	2017-07-10	2017-08-20	PR	Cis	Pac	2017-09-15	2017-11-15	2017-09-15	2017-11-15	PR	2019-06-22	23.8667	1	2019-06-22	1	1	0	1	0	0
121		0	1951-06-30	65.9611	2017-06-16	2020-03-13	32.9	0		0	178	133	1	45	0	1	1	IIIA	4	0	0	Adeno	40	pos.	28-8	2	66.6	Cis	nabPac	2017-06-20	2017-08-15	PR	Cis	Pac	2017-09-15	2017-11-15	2017-09-15	2017-11-15	PR	2020-03-13	32.9	0		NA	NA	NA
122		0	1959-06-30	58.7861	2018-04-13	2019-03-06	10.7667	1	PD	0	170	86	1	80	0	1	1	IIIC	4	3	0	Plattenepithel	60	pos.	28-8	2	64.8	Cis	nabPac	2017-06-20	2017-08-15	SD	Cis	Pac	2018-05-02	2018-06-10	2018-06-20	2018-08-20	SD	2019-02-27	10.4667	1	2019-02-27	0	1	0	0	0	1
123		0	1963-03-08	55.2389	2018-06-04	2020-08-11	26.2333	0		1	182	100	1	NA	0	1	1	IIIB	2a	3	0	Adeno	5	0	0	1	65						Cis	Vin	2019-07-15	2019-09-15			PR	2020-08-11	26.2333	0		NA	NA	NA
124		0	1939-06-30	78.5611	2018-01-22	2019-01-21	11.9667	1	o: Herzinsuffizienz	0	170	73	1	88	0	NA	NA	IIIB	4	2	0	Plattenepithel	65	0	0	1	66.6						Cis	Vin	2018-04-09	2018-05-31			PR	2018-12-03	10.3667	1	2018-12-03	1	1	0	1	0	0
125		0	1960-01-23	58.3111	2018-05-15	2020-07-07	25.7333	0		1	182	105	1	42	0	1	NA	IIIB	4	1	0	Plattenepithel	3	0	0	1	70.2						Cis	Vin	2018-07-05	2018-08-24	2018-07-05	2018-08-24	PR	2020-07-07	25.7333	0		NA	NA	NA
126		1	1966-06-30	51.6472	2018-02-23	2020-08-25	30.0667	0		0	170	48	1	40	0	1	NA	IIIA	4	0	0	Adeno	95	NA	0	1	66						Cis	Pem	2018-03-08	2018-05-17	2018-03-08	2018-05-17	PR	2020-08-25	30.0667	0		NA	NA	NA
[truncated: 57 more columns]
